# Supplementary material for: Recombination of X-ray-Generated Radical Ion Pairs in Alkane Solution Assembles Optically Inaccessible Exciplexes from a Series of Perfluorinated para-Oligophenylenes with N,N-Dimethylaniline
Source: Int J Mol Sci. 2023 Apr 20;24(8):7568. doi: 10.3390/ijms24087568 (PMC10142361; doi:10.3390/ijms24087568)
Supplement: Supplementary file 1 [file ijms-24-07568-s001.zip]

Archive with 1 entries (1 files):
- ijms-2336352-supplementary.pdf
